# Supplementary material for: Validation of Reference Genes for Robust qRT-PCR Gene Expression Analysis in the Rice Blast Fungus Magnaporthe oryzae
Source: PLoS One. 2016 Aug 25;11(8):e0160637. doi: 10.1371/journal.pone.0160637 (PMC4999194; doi:10.1371/journal.pone.0160637)
Supplement: S1 Dataset — (XLSX) [file pone.0160637.s001.xlsx]

## Sheet: Sample description
	GeNorm analysis sample description
		Tissue Group
		Group Infective	Group Vegetative	Group Global
	Tissue type 1	Dormant Spore (0 hpi)	Vegative Growth (CM)	Dormant Spore (0 hpi)
	Tissue type 2	Germ Tube (2 hpi)	Starvation (MM)	Immature Appressoria (8 hpi)
	Tissue type 3	Immature Appressoria (8 hpi)	Extreme Starvation (MM-glucose)	In-planta Growth (48 hpi)
	Tissue type 4	Penetration Peg & Invaside Hyphae (24 hpi)	Osmotic Stress (Sorbitol)	Vegetative growth (CM)
	Tissue type 5	In-planta Growth (48 hpi)	Cell Wall Stress (Congo Red)	Sexual Structure (Perithecia)
	Tissue type 6		Caffeine Stress
	Total sample size (including biological replicates)	15	18	15

## Sheet: GOI_CRH2_Vegetative CW Stress
	Data analysis of averaged cycle threshold (from two technical replicates) obtained from one 96-well plate containing vegetative stage tissue samples grown under cell wall stress (Congo Red), Caffeine stress and vegetative growth under optimal condition (CM). Each sample type contains three biological replicates, each with two technical replicates.
			Mean Ct Values (from 2 technical replicates)			Quantity= E^(Ct control-Ct sample)																								Error Bar
	Biological Replicate	Sample Type	MGG_Crh2 (GOI)	MGG_Ef1 (HKG1)	MGG_40S (HKG2)	MGG_CRH2 (GOI)	MGG_EF (HKG1)	MGG_40S (HKG2)	Fold (GOI/NF)	Log (fold)	Exp. average	Mean centered		Exp. stDev	Autoscaled	Autoscaled multiplied by mean exp. stDev	Avg	SEM	Lower95%CI	Upper95%CI		LinAvg	LinLCI	LinUCI		RecalAvg	RecalLCI	RecalUCI		LoBar	UpBar
	Biological	Vegetative Growth (CM)	16.14	15.78	19.315	1	1	1	1	0	0.171085	-0.171085		0.193319	-0.884992	-0.144616	-0.143792	0.0243695	-0.248645	-0.0389381		0.718139	0.564098	0.914244	Vegetative Growth (CM)	1	0.7855	1.27307		0.2145	0.273074
	Replicate	Cell Wall Stress (Congo Red)	17.21	18.15	21.615	0.476319	0.193446	0.203063	2.40327	0.380803		0.209718			1.08483	0.177271	0.162702	0.0204524	0.0747024	0.250702		1.45446	1.18769	1.78115	Cell Wall Stress (Congo Red)	2.02532	1.65384	2.48024		0.371478	0.454917
	1	Caffeine Stress	16.92	16.97	20.565	0.582367	0.438303	0.420448	1.3566	0.132453		-0.0386322			-0.199837	-0.0326551	-0.0189103	0.0440171	-0.2083	0.17048		0.957392	0.619013	1.48074	Caffeine Stress	1.33316	0.861968	2.06192		0.471189	0.728761
	Biological	Vegetative Growth (CM)	15.685	15.8	19.405	1.37078	0.986233	0.939523	1.42405	0.153525	0.247095	-0.0935702		0.151124	-0.619162	-0.101176
	Replicate	Cell Wall Stress (Congo Red)	17.075	18.265	21.5	0.523042	0.178624	0.219912	2.63902	0.421442		0.174347			1.15367	0.188519
	2	Caffeine Stress	16.935	17.14	20.65	0.576343	0.389582	0.396392	1.46662	0.166319		-0.0807764			-0.534504	-0.0873427											Graph below. The expression profile of MGG_Crh2 grown in cell wall perturbing compounds, relative to CM. Normalized against MGG_Ef1 and MGG_40s
	Biological	Vegetative Growth (CM)	16.335	15.67	19.48	0.873573	1.07923	0.891929	0.890384	-0.0504225	0.115144	-0.165566		0.145784	-1.1357	-0.185583
	Replicate	Cell Wall Stress (Congo Red)	17.625	18.085	21.47	0.357249	0.202361	0.224533	1.67597	0.224267		0.109123			0.748527	0.122316
	3	Caffeine Stress	17.26	17.42	21.055	0.460094	0.320856	0.29937	1.48452	0.171587		0.0564431			0.387169	0.0632669
	Biological Replicate	Sample Type	Normalizing Factor (NF)
	Biological	Vegetative Growth (CM)	1
	Replicate	Cell Wall Stress (Congo Red)	0.198196
	1	Caffeine Stress	0.429283
	Biological	Vegetative Growth (CM)	0.962594
	Replicate	Cell Wall Stress (Congo Red)	0.198196
	2	Caffeine Stress	0.392972
	Biological	Vegetative Growth (CM)	0.981119
	Replicate	Cell Wall Stress (Congo Red)	0.213159
	3	Caffeine Stress	0.309927

## Sheet: GOI_CRH2_VEGETATIVE_Others
Data from multiple 96-well plate containing vegetative stage tissue samples grown under various conditions. Each sample type contain three biological replicates, each with two technical replicates.
		CRQ																								Error Bar
		MGG_CRH2 (GOI)	MGG_EF (HKG1)	MGG_40S (HKG2)	Fold (GOI/NG)	Log (fold)	Exp. Average	Mean Centered		Exp. stDev	Autoscaled	Autoscaled multiplied by mean exp. stDev	Avg	SEM	lower95%CI	upper95%CI		linAvg	LinLCI	LinUCI		recalAvg	recalLCI	RecalUCI		LoBar	UpBar
	Vegative Growth (CM)	1	1	1	1	0	-0.0471996	0.0471996		0.114211	0.413266	0.0614763	0.0702362	0.013154	0.0136392	0.126833		1.17554	1.0319	1.33916	Vegative Growth (CM)	1	0.877815	1.13919		0.122185	0.139192
Biological	Starvation (MM)	0.704856	0.714051	0.726684	0.978504	-0.00943729		0.0377623			0.330636	0.0491844	0.112465	0.0351888	-0.0389398	0.263871		1.29558	0.91424	1.83599	Starvation (MM)	1.10212	0.777721	1.56183		0.3244	0.459712
Replicate	Osmotic Stress (Sorbitol)	1.24263	1.08704	1.20043	1.08781	0.0365526		0.0837522			0.733309	0.109085	0.0200196	0.0458835	-0.177401	0.217441		1.04718	0.664659	1.64984	Osmotic Stress (Sorbitol)	0.890807	0.565409	1.40347		0.325398	0.512667
1	Extreme Starvation (MM-glucose)	1.78912	1.82058	4.75221	0.608256	-0.215914		-0.168714			-1.47721	-0.219746	-0.202721	0.0117199	-0.253148	-0.152295		0.627016	0.55828	0.704215	Extreme Starvation (MM-glucose)	0.533387	0.474915	0.599058		0.0584719	0.065671
	Vegative Growth (CM)	1.17903	0.967947	0.980711	1.21012	0.0828284	-0.0377172	0.120546		0.186599	0.646015	0.0960994
Biological	Starvation (MM)	0.645415	0.570402	0.440878	1.28703	0.10959		0.147307			0.789433	0.117434
Replicate	Osmotic Stress (Sorbitol)	0.925369	0.975829	1.07687	0.902704	-0.0444546		-0.00673743			-0.0361065	-0.0053711
2	Extreme Starvation (MM-glucose)	1.86872	2.08276	6.63916	0.502536	-0.298832		-0.261115			-1.39934	-0.208162
	Vegative Growth (CM)	0.904662	1.00591	0.963963	0.918706	-0.0368235	-0.0887794	0.0519559		0.145462	0.357179	0.053133										Graph below. Expression profile of MGG_CRH2 under various stress factors
Biological	Starvation (MM)	0.69614	0.657745	0.513932	1.19733	0.0782151		0.166995			1.14803	0.170778
Replicate	Osmotic Stress (Sorbitol)	0.72199	0.95525	0.999723	0.73881	-0.131467		-0.0426879			-0.293465	-0.0436551
3	Extreme Starvation (MM-glucose)	1.87313	2.00194	5.93974	0.543198	-0.265042		-0.176262			-1.21175	-0.180256
	CRQ= Calibrated Relative Quantity
	CRQs are data generated by Qbase Plus 2.0 Software after calculating 2^(∆Ct control - sample) and inter-run calibration. In this analysis, control sample is Vegetative (CM)
	Inter-run calibration was incorporated as multiple plates were used
		Biological Replicate	Sample Type	Normalizing Factor (NF)
			CM	1
		Biological	MM	0.72034
		Replicate	SORB	1.14233
		1	CCR	2.94139
			CM	0.974308
		Biological	MM	0.501475
		Replicate	SORB	1.02511
		2	CCR	3.71858
			CM	0.984713
		Biological	MM	0.581409
		Replicate	SORB	0.977233
		3	CCR	3.44834

## Sheet: GOI_CRH2 Infective
Data analysis of averaged cycle threshold (from two technical replicates) obtained from multiple 96-well plates containing infective stage tissue, including dormant spores (0 hpi), germ tube (2 hpi), immature appressoria (8 hpi), mature melanized appressoria (24 hpi) and in-plantagrowth (48 hpi). Each tissue type contains three biological replicates, each with two technical replicates.
		Mean Ct Values (from 2 technical replicates)			Quantity= E^(Ct control-Ct sample)
Biological Replicate		MGG_Crh2 (GOI)	MGG_Actin (HKG1)	MGG_40S (HKG2)	MGG_Crh2 (GOI)	MGG_Ef1 (HKG1)	MGG_40S (HKG2)	Fold (GOI/NF)	Log (fold)	Exp. average	Mean centered		Exp. stDev	Autoscaled	Autoscaled multiplied by mean exp. stDev	Avg	SEM	Lower95%CI	Upper95%CI		LinAvg	LinLCI	LinUCI		RecalAvg	RecalLCI	RecalUCI		LoBar	UpBar
	0 hpi	15.165	14.945	14.775	1	1	1	1	0	-0.099961	0.099961		0.0975084	1.02515	0.151311	0.135882	0.0450213	-0.0578294	0.329593	0 hpi	1.36736	0.875328	2.13596	0 hpi	1	0.64016	1.56211		0.35984	0.562109
Biological	2 hpi	21.45	20.71	20.755	0.0128241	0.0183892	0.0158431	0.714747	-0.145848		-0.0458869			-0.470595	-0.0694592	0.0513567	0.0674786	-0.23898	0.341694	2 hpi	1.12553	0.576793	2.19631	2 hpi	0.823142	0.421831	1.60624		0.401312	0.783103
Replicate	8 hpi	21.93	20.99	22.09	0.00919458	0.0151452	0.00628009	0.883601	-0.0537439		0.0462171			0.473981	0.0699589	-0.109774	0.0920914	-0.506012	0.286463	8 hpi	0.77665	0.311881	1.93403	8 hpi	0.567994	0.22809	1.41443		0.339904	0.846434
1	24 hpi	20.35	19.335	19.22	0.027489	0.0476956	0.0459115	0.566266	-0.246979		-0.147018			-1.50775	-0.222542	-0.0987219	0.0778428	-0.433652	0.236209	24 hpi	0.796669	0.368424	1.7227	24 hpi	0.582635	0.269442	1.25987		0.313192	0.677238
	48 hpi	18.835	18.375	18.42	0.0785633	0.0927827	0.0799366	0.884639	-0.053234		0.046727			0.47921	0.0707307	0.0212579	0.0278442	-0.0985461	0.141062	48 hpi	1.05017	0.796992	1.38376	48 hpi	0.768026	0.58287	1.012		0.185156	0.243973
	0 hpi	15.51	15.565	15.52	0.787308	0.650671	0.596668	1.25527	0.0987371	-0.0810122	0.179749		0.129423	1.38885	0.204993
Biological	2 hpi	21.38	20.95	21.165	0.0134617	0.0155709	0.0119239	0.936094	-0.0286806		0.0523315			0.404346	0.0596809
Replicate	8 hpi	22.63	21.055	22.29	0.00565993	0.0144779	0.00546713	0.59496	-0.225512		-0.1445			-1.11649	-0.164793
2	24 hpi	20.415	19.685	19.415	0.026278	0.0374212	0.0401071	0.653194	-0.184958		-0.103945			-0.803145	-0.118543
	48 hpi	19.495	18.985	19.07	0.049721	0.0607909	0.050942	0.861692	-0.0646479		0.0163643			0.126441	0.0186625									Graph below. Expression profile of MGG_Crh2 during the infective stage, at various hours post inoculation
	0 hpi	15.095	15.115	14.945	1.04972	0.888843	0.888843	1.17935	0.0716411	-0.00344616	0.0750872		0.215865	0.347844	0.0513413
Biological	2 hpi	20.84	21.355	21.445	0.0195729	0.0117597	0.00982042	1.7226	0.236184		0.23963			1.11009	0.163848
Replicate	8 hpi	22.76	20.895	21.895	0.00517222	0.016176	0.00718897	0.450413	-0.34639		-0.342943			-1.58869	-0.234489
3	24 hpi	20.34	20.34	20.275	0.0276802	0.0237653	0.0220971	1.15411	0.0622487		0.0656949			0.304333	0.0449192
	48 hpi	18.01	17.54	17.67	0.139178	0.165511	0.134437	0.910091	-0.0409152		-0.0374691			-0.173577	-0.0256197
Cycle threshold values above were corrected for interr-run calibration with the same algorigthm but calibration executed using a different software tool. In the above, MxPro software were used, as the Qbase Plus software expired by the time these data were analysed
		Biological Replicate	Sample Type	Normalizing Factor (NF)
			0 hpi	1
		Biological	2 hpi	0.0179421
		Replicate	8 hpi	0.0104058
		1	24 hpi	0.0485443
			48 hpi	0.0888084
			0 hpi	0.627202
		Biological	2 hpi	0.0143807
		Replicate	8 hpi	0.00951312
		2	24 hpi	0.04023
			48 hpi	0.0577016
			0 hpi	0.890084
		Biological	2 hpi	0.0113624
		Replicate	8 hpi	0.0114833
		3	24 hpi	0.023984
			48 hpi	0.152927

## Sheet: GOI_CRH2 Global 
Calibrated data analysis of ct values obtained from multiple 96-well plates containing infective, vegetative and sexual reproductive stage tissue samples. Each sample type contain three biological replicates, each with two technical replicates.
			CRQ																									Error Bars
	Biological Replicate	Sample type	MGG_Crh2 (GOI)	MGG_Ef1 (HKG1)	MGG_40S (HKG2)		Fold (GOI/NF)	Log (fold)	Exp. Average	Mean Centered		Exp. stDev	autoscaled	autoscaled multiplied by mean exp. stDev	Avg	SEM	lower95%CI	upper95%CI		linAvg	LinLCI	LinUCI		recalAvg	recalLCI	recalUCI		LoBar	UpBar
		Dormant Spore (0 hpi)	1	1	1		1	0	0.0286174	-0.0286174		0.442364	-0.064692	-0.0319972	0.0119346	0.0219904	-0.0826826	0.106552		1.02786	0.826642	1.27806	Dormant Spore (0 hpi)	1	0.804235	1.24342		0.195765	0.243418
	Biological	Immature Appressoria (8 hpi)	0.0515423	0.0766856	0.0823464		0.648611	-0.188016		-0.216633			-0.489717	-0.242218	-0.509042	0.134856	-1.08928	0.0711971		0.309712	0.0814178	1.17814	Immature Appressoria (8 hpi)	0.301317	0.0792109	1.14621		0.222106	0.844888
	Replicate	In-planta Growth (48 hpi)	0.0500773	0.167403	0.215409		0.26371	-0.578873		-0.607491			-1.37328	-0.679236	-0.406649	0.136545	-0.994154	0.180856		0.392059	0.101355	1.51655	In-planta Growth (48 hpi)	0.381431	0.0986077	1.47544		0.282824	1.09401
	1	Vegetative growth (CM)	3.52922	1.41888	0.921816		3.08592	0.489384		0.460767			1.0416	0.515184	0.509873	0.0157649	0.442043	0.577704		3.23499	2.76721	3.78185	Vegetative growth (CM)	3.14731	2.6922	3.67934		0.455101	0.532034
		Sexual Structure (Perithecia)	2.20725	0.829176	0.84698		2.63385	0.420592		0.391974			0.88609	0.438267	0.393883	0.0249432	0.286561	0.501205		2.47675	1.93446	3.17106	Sexual Structure (Perithecia)	2.40962	1.88203	3.08511		0.527589	0.675488
		Dormant Spore (0 hpi)	0.694044	0.695706	0.668338		1.01783	0.00767626	-0.0279142	0.0355904		0.493097	0.0721774	0.0356995
	Biological	Immature Appressoria (8 hpi)	0.0119227	0.0576994	0.0625694		0.19843	-0.702393		-0.674479			-1.36784	-0.676545
	Replicate	In-planta Growth (48 hpi)	0.144111	0.278336	0.313557		0.487813	-0.311747		-0.283832			-0.575612	-0.284702
	2	Vegetative growth (CM)	3.56106	1.3734	0.904035		3.19586	0.504588		0.532502			1.07991	0.534134										Graph below. Expression profile of MGG_Crh2 under various stages of the life cycle
		Sexual Structure (Perithecia)	2.00166	0.98514	0.766788		2.30306	0.362305		0.390219			0.791363	0.391414
		Dormant Spore (0 hpi)	1.31992	0.758831	0.916845		1.58244	0.199327	0.0163859	0.182941		0.548362	0.333614	0.0321016
	Biological	Immature Appressoria (8 hpi)	0.0109229	0.0590385	0.0635066		0.178386	-0.748639		-0.765025			-1.39511	-0.608362
	Replicate	In-planta Growth (48 hpi)	0.296551	0.554804	0.793746		0.446877	-0.349812		-0.366198			-0.667803	-0.256009
	3	Vegetative growth (CM)	3.59275	1.42726	0.888596		3.19024	0.503823		0.487437			0.888896	0.480303
		Sexual Structure (Perithecia)	2.31225	0.656379	0.904599		3.00075	0.47723		0.460844			0.840402	0.351967
	CRQ= Calibrated Relative Quantity
	CRQs are data generated by Qbase Plus 2.0 Software after calculating 2^(∆Ct control - sample) and inter-run calibration. In this analysis, control sample was Dormant Spore Bio Rep 1
	Inter-run calibration was incorporated because multiple plates were used for this analysis
	Biological Replicate	Sample Type	Normalizing Factor (NF)
		Dormant Spore	1
	Biological	Appressorium	0.0794656
	Replicate	In-planta Growth	0.189895
	1	Vegetative Growth (Nutrient Rich CM)	1.14365
		Perithecia	0.838031
		Dormant Spore	0.681885
	Biological	Appressorium	0.0600851
	Replicate	In-planta Growth	0.295422
	2	Vegetative Growth (Nutrient Rich CM)	1.11427
		Perithecia	0.869134
		Dormant Spore	0.834104
	Biological	Appressorium	0.0612318
	Replicate	In-planta Growth	0.663607
	3	Vegetative Growth (Nutrient Rich CM)	1.12617
		Perithecia	0.770558

## Sheet: GOI_CRH2 Infective (2)
Data analysis of averaged cycle threshold (from two technical replicates) obtained from multiple 96-well plate containing infective stage tissue, including dormant spores (0 hpi), germ tube (2 hpi), immature appressoria (8 hpi), mature melanized appressoria (24 hpi) and in-plantagrowth (48 hpi). Each tissue type contains three biological replicates, each with two technical replicates.
			Quantity= E^(Ct control-Ct sample)
	Biological Replicate		MGG_Crh2 (GOI)	MGG_Ef1 (HKG1)	MGG_40S (HKG2)	Fold (GOI/NF)	Log (fold)	Exp. average	Mean centered		Exp. stDev	Autoscaled	Autoscaled multiplied by mean exp. stDev	Avg	SEM	Lower95%CI	Upper95%CI		LinAvg	LinLCI	LinUCI		RecalAvg	RecalLCI	RecalUCI		LoBar	UpBar
		0 hpi	1	1	1	1	0	-0.0855948	0.0855948		0.0930522	0.919858	0.131042	0.121626	0.0441329	-0.0682625	0.311515	0 hpi	1.3232	0.85455	2.04887	0 hpi	1	0.64582	1.54842		0.35418	0.54842
	Biological	2 hpi	0.0134473	0.0176087	0.0182819	0.749483	-0.125238		-0.0396434			-0.426033	-0.0606921	0.0566982	0.065067	-0.223262	0.336659	2 hpi	1.13946	0.59805	2.171	2 hpi	0.861136	0.451972	1.64071		0.409165	0.779577
	Replicate	8 hpi	0.00967645	0.0144719	0.00748216	0.929908	-0.0315601		0.0540347			0.580692	0.0827246	-0.0993973	0.0929634	-0.499387	0.300592	8 hpi	0.795431	0.316675	1.99798	8 hpi	0.601141	0.239324	1.50996		0.361817	0.90882
	1	24 hpi	0.0285866	0.0461463	0.051067	0.588875	-0.229977		-0.144382			-1.55162	-0.221042	-0.098035	0.0778571	-0.433027	0.236957	24 hpi	0.79793	0.368955	1.72567	24 hpi	0.60303	0.278835	1.30416		0.324195	0.70113
		48 hpi	0.0807708	0.0904194	0.0872261	0.909496	-0.0411994		0.0443955			0.477103	0.0679674	0.0191078	0.0277818	-0.100428	0.138643	48 hpi	1.04498	0.793546	1.37608	48 hpi	0.789735	0.599716	1.03996		0.190019	0.250226
		0 hpi	0.789362	0.647643	0.607406	1.25854	0.0998684	-0.0655311	0.1654		0.122135	1.35424	0.192923
	Biological	2 hpi	0.0141084	0.0148832	0.0138951	0.981069	-0.00830045		0.0572307			0.468586	0.0667541
	Replicate	8 hpi	0.00598812	0.0138276	0.00654486	0.629459	-0.201033		-0.135502			-1.10944	-0.15805
	2	24 hpi	0.0273406	0.0361104	0.0448195	0.679608	-0.167742		-0.102211			-0.836868	-0.119219
		48 hpi	0.0513735	0.0589713	0.0564593	0.89033	-0.0504489		0.0150822			0.123488	0.0175919									Graph below. Expression profile of MGG_Crh2 during the infective stage, at various hours post inoculation
		0 hpi	1.04916	0.887707	0.892468	1.17872	0.0714115	0.0104707	0.0609408		0.212189	0.287201	0.0409142
	Biological	2 hpi	0.0204298	0.0112062	0.0115208	1.79802	0.254794		0.244323			1.15144	0.164033
	Replicate	8 hpi	0.0054775	0.015468	0.00852511	0.476997	-0.321484		-0.331955			-1.56443	-0.222867
	3	24 hpi	0.0287832	0.0228201	0.0252072	1.2001	0.0792186		0.0687478			0.323994	0.0461557
		48 hpi	0.1422	0.162312	0.144086	0.929852	-0.0315859		-0.0420567			-0.198204	-0.0282359
		Biological Replicate	Sample Type	Normalizing Factor (NF)					0.1	15.165	14.945	14.775	1	1	1
			0 hpi	1					2.1	21.45	20.71	20.755	0.0134473	0.0176087	0.0182819
		Biological	2 hpi	0.0179421					8.1	21.93	20.99	22.09	0.00967645	0.0144719	0.00748216
		Replicate	8 hpi	0.0104058					24.1	20.35	19.335	19.22	0.0285866	0.0461463	0.051067
		1	24 hpi	0.0485443					48.1	18.835	18.375	18.42	0.0807708	0.0904194	0.0872261
			48 hpi	0.0888084					0.2	15.51	15.565	15.52	0.789362	0.647643	0.607406
			0 hpi	0.627202					2.2	21.38	20.95	21.165	0.0141084	0.0148832	0.0138951
		Biological	2 hpi	0.0143807					8.2	22.63	21.055	22.29	0.00598812	0.0138276	0.00654486
		Replicate	8 hpi	0.00951312					24.2	20.415	19.685	19.415	0.0273406	0.0361104	0.0448195
		2	24 hpi	0.04023					48.2	19.495	18.985	19.07	0.0513735	0.0589713	0.0564593
			48 hpi	0.0577016					0.3	15.095	15.115	14.945	1.04916	0.887707	0.892468
			0 hpi	0.890084					2.3	20.84	21.355	21.445	0.0204298	0.0112062	0.0115208
		Biological	2 hpi	0.0113624					8.3	22.76	20.895	21.895	0.0054775	0.015468	0.00852511
		Replicate	8 hpi	0.0114833					24.3	20.34	20.34	20.275	0.0287832	0.0228201	0.0252072
		3	24 hpi	0.023984					48.3	18.01	17.54	17.67	0.1422	0.162312	0.144086
			48 hpi	0.152927
